# Supplementary material for: Identification of Protective Amino Acid Metabolism Events in Nursery Pigs Fed Thermally Oxidized Corn Oil
Source: Metabolites. 2023 Jan 8;13(1):103. doi: 10.3390/metabo13010103 (PMC9866068; doi:10.3390/metabo13010103)
Supplement: Supplementary file 1 [file metabolites-13-00103-s001.zip]

Archive with 1 entries (1 files):
- metabolites-2114090-supplementary.pdf
